# Supplementary material for: Health professionals’ knowledge on vaccine cold chain management and associated factors in Ethiopia: Systematic review and meta-analysis
Source: PLoS One. 2023 Nov 29;18(11):e0293122. doi: 10.1371/journal.pone.0293122 (PMC10686474; doi:10.1371/journal.pone.0293122)
Supplement: S1 Dataset — (XLSX) [file pone.0293122.s004.xlsx]

## Sheet: Sheet1
author	year	region	study design	sample	cases	quality
Asres M et al	2019	National	Crossect	632	389	good
Degavi G et al	2021	Oromia	Crossect	502	253	good
Feyisa D et al	2022	SNNPR	Crossect	140	75	good
Mohammed SA et al	2021	Amhara	Crossect	127	68	good
Rogie B et al	2012	Amhara	Crossect	116	65	good
Woldemichael B et al	2018	Oromia	Crossect	183	100	good
Erassa TE et al	2023	SNNPR	Crossect	136	107	good
Zelalem et al	2020	Amhara	Crossect	396	85	good
Yassin ZJ et al	2019	SNNPR	Crossect	232	119	good
